# Supplementary material for: Magnetic Cationic Liposomes-Based Delivery System Reduces Drug-Induced Cytotoxicity in an In Vitro Model of Hearing Loss
Source: Nanomaterials (Basel). 2025 Oct 7;15(19):1529. doi: 10.3390/nano15191529 (PMC12526436; doi:10.3390/nano15191529)
Supplement: Supplementary file 1 [file nanomaterials-15-01529-s001.zip]

Archive with 1 entries (1 files):
- nanomaterials-3830717-supplementary.pdf
